# Supplementary material for: Redefining Health Care Data Interoperability: Empirical Exploration of Large Language Models in Information Exchange
Source: J Med Internet Res. 2024 May 31;26:e56614. doi: 10.2196/56614 (PMC11179014; doi:10.2196/56614)
Supplement: Multimedia Appendix 1 [file jmir_v26i1e56614_app1.xlsx]

## Sheet: Supp_table_1_exp2_diff_txt
Raw_code_txt	Code_txt
51881:Acute respiratry failure:Acute respiratory failure	78609:Respiratory abnorm NEC:Other respiratory abnormalities
78552:Septic shock:Septic shock	99592:Severe sepsis:Severe sepsis
431:Intracerebral hemorrhage:None	7843:Aphasia:Aphasia
78551:Cardiogenic shock:Cardiogenic shock	4280:CHF NOS:Congestive heart failure, unspecified
78791:Diarrhea:Diarrhea	5645:Functional diarrhea:Functional diarrhea
77081:Primary apnea of newborn:Primary apnea of newborn	78601:Hyperventilation:Hyperventilation
79092:Abnrml coagultion prfile:Abnormal coagulation profile	2869:Coagulat defect NEC/NOS:Other and unspecified coagulation defects
76527:33-34 comp wks gestation:33-34 completed weeks of gestation	650:Normal delivery:None
3970:Tricuspid valve disease:Diseases of tricuspid valve	7469:Cong heart anomaly NOS:Unspecified congenital anomaly of heart
9974:Digestive system complications not elsewhere classified:None	5799:Intest malabsorption NOS:Unspecified intestinal malabsorption
7070:Pressure ulcer:None
4104:Acute myocardial infarction of other inferior wall:None
99731:Ventltr assoc pneumonia:Ventilator associated pneumonia	4822:H.influenzae pneumonia:Pneumonia due to Hemophilus influenzae [H. influenzae]
5997:Hematuria:None	79099:Oth nspcf finding blood:Other nonspecific findings on examination of blood
76526:31-32 comp wks gestation:31-32 completed weeks of gestation	650:Normal delivery:None
25050:DMII ophth nt st uncntrl:Diabetes with ophthalmic manifestations, type II or unspecified type, not stated as uncontrolled	36201:Diabetic retinopathy NOS:Background diabetic retinopathy
7661:Heavy-for-date infan NEC:Other "heavy-for-dates" infants	5589:Noninf gastroenterit NEC:Other and unspecified noninfectious gastroenteritis and colitis
7766:Anemia of prematurity:Anemia of prematurity	2851:Ac posthemorrhag anemia:Acute posthemorrhagic anemia
4321:Subdural hemorrhage:Subdural hemorrhage	85220:Traumatic subdural hem:Subdural hemorrhage following injury without mention of open intracranial wound, unspecified state of consciousness
9973:Respiratory complications not elsewhere classified:None	5199:Resp system disease NOS:Unspecified disease of respiratory system
7245:Backache NOS:Backache, unspecified	33829:Chronic pain NEC:Other chronic pain
340:Multiple sclerosis:None	78099:Other general symptoms:Other general symptoms
73313:Path fx vertebrae:Pathologic fracture of vertebrae	8058:Vertebral fx NOS-closed:Closed fracture of unspecified vertebral column without mention of spinal cord injury
79001:Drop, hematocrit, precip:Precipitous drop in hematocrit	2859:Anemia NOS:Anemia, unspecified
	4110:Post MI syndrome:Postmyocardial infarction syndrome
	7030:Ingrowing nail:Ingrowing nail
7840:Headache:Headache	33900:Cluster headache syn NOS:Cluster headache syndrome, unspecified
7070:Pressure ulcer:None	8920:Open wound of foot:Open wound of foot except toe(s) alone, without mention of complication
7821:Nonspecif skin erupt NEC:Rash and other nonspecific skin eruption	7099:Skin disorder NOS:Unspecified disorder of skin and subcutaneous tissue
7994:Cachexia:Cachexia	260:Kwashiorkor:None
2662:B-complex defic NEC:Other B-complex deficiencies	2819:Deficiency anemia NOS:Unspecified deficiency anemia
78097:Altered mental status:Altered mental status	2900:Senile dementia uncomp:Senile dementia, uncomplicated
416:Chronic pulmonary heart disease:None
23871:Essntial thrombocythemia:Essential thrombocythemia	2899:Blood disease NOS:Unspecified diseases of blood and blood-forming organs
78194:Facial weakness:Facial weakness	3518:Facial nerve dis NEC:Other facial nerve disorders
76524:27-28 comp wks gestation:27-28 completed weeks of gestation	220:Benign neoplasm of ovary:None
78550:Shock NOS:Shock, unspecified	9950:Other anaphylactic react:Other anaphylactic reaction
4242:Nonrheum tricusp val dis:Tricuspid valve disorders, specified as nonrheumatic	7469:Cong heart anomaly NOS:Unspecified congenital anomaly of heart
7044:Pilar and trichilemmal cysts:None	5722:Hepatic encephalopathy:Hepatic encephalopathy
7030:Ingrowing nail:Ingrowing nail
36221:Retrolental fibroplasia:Retrolental fibroplasia	74359:Post segmnt anom NEC-eye:Other congenital anomalies of posterior segment
58881:Sec hyperparathyrd-renal:Secondary hyperparathyroidism (of renal origin)	25201:Primary hyperparathyroid:Primary hyperparathyroidism
78609:Respiratory abnorm NEC:Other respiratory abnormalities	5199:Resp system disease NOS:Unspecified disease of respiratory system
514:Pulmonary congestion and hypostasis:None	78609:Respiratory abnorm NEC:Other respiratory abnormalities
3079:Special symptom NEC/NOS:Other and unspecified special symptoms or syndromes, not elsewhere classified	78099:Other general symptoms:Other general symptoms
51902:Tracheostomy - mech comp:Mechanical complication of tracheostomy	99883:Non-healing surgcl wound:Non-healing surgical wound
77082:Other apnea of newborn:Other apnea of newborn	78603:Apnea:Apnea
78062:Postprocedural fever:Postprocedural fever	99859:Other postop infection:Other postoperative infection
5733:Hepatitis NOS:Hepatitis, unspecified	709:Other disorders of skin and subcutaneous tissue:None
4109:Acute myocardial infarction of unspecified site:None
85201:Subarachnoid hem-no coma:Subarachnoid hemorrhage following injury without mention of open intracranial wound, with no loss of consciousness	430:Subarachnoid hemorrhage:None
9951:Angioneurotic edema:Angioneurotic edema, not elsewhere classified	7821:Nonspecif skin erupt NEC:Rash and other nonspecific skin eruption
7295:Pain in limb:Pain in limb	33829:Chronic pain NEC:Other chronic pain
7755:Neonatal dehydration:Other transitory neonatal electrolyte disturbances	27651:Dehydration:Dehydration
99739:Respiratory comp NEC:Other respiratory complications	5198:Resp system disease NEC:Other diseases of respiratory system, not elsewhere classified
	389:Hearing loss:None
51909:Tracheostomy comp NEC:Other tracheostomy complications	99739:Respiratory comp NEC:Other respiratory complications
3812:Chronic mucoid otitis media:None
7702:NB interstit emphysema:Interstitial emphysema and related conditions	5198:Resp system disease NEC:Other diseases of respiratory system, not elsewhere classified
4590:Hemorrhage NOS:Hemorrhage, unspecified	2879:Hemorrhagic cond NOS:Unspecified hemorrhagic conditions
99749:Oth digestv system comp:Other digestive system complications	570:Acute and subacute necrosis of liver:None
2384:Polycythemia vera:Polycythemia vera	2890:Secondary polycythemia:Polycythemia, secondary
77211:NB intraven hem,grade i:Intraventricular hemorrhage, grade I	431:Intracerebral hemorrhage:None
99881:Emphysema rsult frm proc:Emphysema (subcutaneous) (surgical) resulting from procedure	51851:Ac resp flr fol trma/srg:Acute respiratory failure following trauma and surgery
76523:25-26 comp wks gestation:25-26 completed weeks of gestation	650:Normal delivery:None
7810:Abn involun movement NEC:Abnormal involuntary movements	33399:Extrapyramidal dis NEC:Other extrapyramidal diseases and abnormal movement disorders
9092:Late effect of radiation:Late effect of radiation	1374:Late effect TB NEC:Late effects of tuberculosis of other specified organs
7804:Dizziness and giddiness:Dizziness and giddiness	38611:Benign parxysmal vertigo:Benign paroxysmal positional vertigo
382:Suppurative and unspecified otitis media:None	4102:Acute myocardial infarction of inferolateral wall:None
75329:Obst def ren plv&urt NEC:Other obstructive defects of renal pelvis and ureter	59389:Renal & ureteral dis NEC:Other specified disorders of kidney and ureter
72992:Nontrauma hema soft tiss:Nontraumatic hematoma of soft tissue	99812:Hematoma complic proc:Hematoma complicating a procedure
7786:Congenital hydrocele:Congenital hydrocele	7522:Doubling of uterus:Doubling of uterus
59381:Renal vascular disorder:Vascular disorders of kidney	4473:Renal artery hyperplasia:Hyperplasia of renal artery
7761:Neonatal thrombocytopen:Transient neonatal thrombocytopenia	28731:Immune thrombocyt purpra:Immune thrombocytopenic purpura
51852:Ot pul insuf fol trm/srg:Other pulmonary insufficiency, not elsewhere classified, following trauma and surgery	99739:Respiratory comp NEC:Other respiratory complications
7892:Splenomegaly:Splenomegaly	28951:Chr congest splenomegaly:Chronic congestive splenomegaly
9349:FB respiratory tree NOS:Foreign body in respiratory tree, unspecified	51909:Tracheostomy comp NEC:Other tracheostomy complications
4329:Intracranial hemorr NOS:Unspecified intracranial hemorrhage	85200:Traum subarachnoid hem:Subarachnoid hemorrhage following injury without mention of open intracranial wound, unspecified state of consciousness
72981:Swelling of limb:Swelling of limb	7823:Edema:Edema
7726:NB cutaneous hemorrhage:Cutaneous hemorrhage of fetus or newborn	2870:Allergic purpura:Allergic purpura
7963:Low blood press reading:Nonspecific low blood pressure reading	4589:Hypotension NOS:Hypotension, unspecified
9916:Hypothermia:Hypothermia	7808:Generalizd hyperhidrosis:Generalized hyperhidrosis
7716:Neonatal conjunctivitis:Neonatal conjunctivitis and dacryocystitis	37200:Acute conjunctivitis NOS:Acute conjunctivitis, unspecified
78065:Hypothrm-wo low env tmp:Hypothermia not associated with low environmental temperature	9919:Effect reduced temp NOS:Unspecified effect of reduced temperature
7788:NB integument cond NEC:Other specified conditions involving the integument of fetus and newborn	7578:Oth integument anomalies:Other specified anomalies of the integument
76719:Injuries to scalp NEC:Other injuries to scalp	9109:Superf inj head NEC-inf:Other and unspecified superficial injury of face, neck, and scalp, infected
53642:Gastrostomy comp - mech:Mechanical complication of gastrostomy	99749:Oth digestv system comp:Other digestive system complications
7991:Respiratory arrest:Respiratory arrest	51881:Acute respiratry failure:Acute respiratory failure
9348:FB trach/bronch/lung NEC:Foreign body in other specified parts bronchus and lung	51909:Tracheostomy comp NEC:Other tracheostomy complications
79311:Solitary pulmonry nodule:Solitary pulmonary nodule	1629:Mal neo bronch/lung NOS:Malignant neoplasm of bronchus and lung, unspecified
7700:Congenital pneumonia:Congenital pneumonia	4800:Adenoviral pneumonia:Pneumonia due to adenovirus
74781:Cerebrovascular anomaly:Anomalies of cerebrovascular system	4379:Cerebrovasc disease NOS:Unspecified cerebrovascular disease
72973:Nontrauma comp syn-abd:Nontraumatic compartment syndrome of abdomen	56989:Intestinal disorders NEC:Other specified disorders of intestine
4846:Pneum in aspergillosis:Pneumonia in aspergillosis	1179:Mycoses NEC & NOS:Other and unspecified mycoses
37272:Conjunctival hemorrhage:Conjunctival hemorrhage	2870:Allergic purpura:Allergic purpura
87363:Broken tooth-uncomplic:Open wound of tooth (broken) (fractured) (due to trauma), without mention of complication	5269:Jaw disease NOS:Unspecified disease of the jaws
78603:Apnea:Apnea	32723:Obstructive sleep apnea:Obstructive sleep apnea (adult)(pediatric)
7717:Neonatal candida infect:Neonatal Candida infection	1105:Dermatophytosis of body:Dermatophytosis of the body
78093:Memory loss:Memory loss	2949:Mental disor NOS oth dis:Unspecified persistent mental disorders due to conditions classified elsewhere
7731:NB hemolyt dis-abo isoim:Hemolytic disease of fetus or newborn due to ABO isoimmunization	2830:Autoimmun hemolytic anem:Autoimmune hemolytic anemias
7830:Anorexia:Anorexia	3071:Anorexia nervosa:Anorexia nervosa
99779:Vascular comp vessel NEC:Vascular complications of other vessels	4479:Arterial disease NOS:Unspecified disorders of arteries and arterioles
42971:Acq cardiac septl defect:Acquired cardiac septal defect	7454:Ventricular sept defect:Ventricular septal defect
76522:24 comp weeks gestation:24 completed weeks of gestation	220:Benign neoplasm of ovary:None
76529:37+ comp wks gestation:37 or more completed weeks of gestation	650:Normal delivery:None
53649:Gastrostomy comp NEC:Other gastrostomy complications	9961:Malfunc vasc device/graf:Mechanical complication of other vascular device, implant, and graft
33811:Acute pain due to trauma:Acute pain due to trauma	9599:Injury-site NOS:Unspecified site injury
5194:Disorders of diaphragm:Disorders of diaphragm	53089:Other dsrders esophagus:Other specified disorders of esophagus
2127:Benign neoplasm heart:Benign neoplasm of heart	4299:Heart disease NOS:Heart disease, unspecified
86389:GI injury NEC-closed:Injury to other gastrointestinal sites, without mention of open wound into cavity	5699:Intestinal disorder NOS:Unspecified disorder of intestine
79579:Oth unspcf nspf imun fnd:Other and unspecified nonspecific immunological findings	2799:Immune mechanism dis NOS:Unspecified disorder of immune mechanism
77183:Bacteremia of newborn:Bacteremia of newborn	389:Hearing loss:None
7732:NB hemolyt dis-isoim NEC:Hemolytic disease of fetus or newborn due to other and unspecified isoimmunization	28319:Oth nonauto hem anemia:Other non-autoimmune hemolytic anemias
415:Acute pulmonary heart disease:None
2773:Amyloidosis:None	79099:Oth nspcf finding blood:Other nonspecific findings on examination of blood
56962:Colosty/enter comp-mech:Mechanical complication of colostomy and enterostomy	99749:Oth digestv system comp:Other digestive system complications
4466:Thrombot microangiopathy:Thrombotic microangiopathy	28981:Prim hypercoagulable st:Primary hypercoagulable state
73819:Oth spcf deformity head:Other specified acquired deformity of head	7560:Anomal skull/face bones:Anomalies of skull and face bones
4101:Acute myocardial infarction of other anterior wall:None
7483:Laryngotrach anomaly NEC:Other anomalies of larynx, trachea, and bronchus	5199:Resp system disease NOS:Unspecified disease of respiratory system
7197:Difficulty in walking:Difficulty in walking	7812:Abnormality of gait:Abnormality of gait
2114:Benign neopl rectum/anus:Benign neoplasm of rectum and anal canal	56989:Intestinal disorders NEC:Other specified disorders of intestine
6146:Fem pelvic periton adhes:Pelvic peritoneal adhesions, female (postoperative) (postinfection)	56989:Intestinal disorders NEC:Other specified disorders of intestine
7801:Hallucinations:Hallucinations	29381:Psy dis w delus oth dis:Psychotic disorder with delusions in conditions classified elsewhere
3490:Lumbar puncture reaction:Reaction to spinal or lumbar puncture	9971:Surg compl-heart:Cardiac complications, not elsewhere classified
27952:Chronc graft-vs-host dis:Chronic graft-versus-host disease	99685:Compl marrow transplant:Complications of transplanted bone marrow
542:Other appendicitis:None
99791:Surg comp - hypertension:Complications affecting other specified body systems, not elsewhere classified, hypertension	4019:Hypertension NOS:Unspecified essential hypertension
7767:Neonatal neutropenia:Transient neonatal neutropenia	28809:Neutropenia NEC:Other neutropenia
7313:Major osseous defects:Major osseous defects	1709:Malig neopl bone NOS:Malignant neoplasm of bone and articular cartilage, site unspecified
7764:Polycythemia neonatorum:Polycythemia neonatorum	28989:Blood diseases NEC:Other specified diseases of blood and blood-forming organs
	3239:Encephalitis NOS:Unspecified causes of encephalitis, myelitis, and encephalomyelitis
7660:Exceptionally large baby:Exceptionally large baby	65650:Poor fetal growth-unspec:Poor fetal growth, affecting management of mother, unspecified as to episode of care or not applicable
7881:Dysuria:Dysuria	5990:Urin tract infection NOS:Urinary tract infection, site not specified
4257:Metabolic cardiomyopathy:Nutritional and metabolic cardiomyopathy	28741:Posttransfusion purpura:Posttransfusion purpura
53641:Gastrostomy infection:Infection of gastrostomy	99859:Other postop infection:Other postoperative infection
7630:Breech del/extrac aff NB:Breech delivery and extraction affecting fetus or newborn	66914:Obstetric shock-postpart:Shock during or following labor and delivery, postpartum condition or complication
61172:Lump or mass in breast:Lump or mass in breast	1749:Malign neopl breast NOS:Malignant neoplasm of breast (female), unspecified
	3849:Dis tympanic memb NOS:Unspecified disorder of tympanic membrane
6954:Lupus erythematosus:Lupus erythematosus	7108:Diff connect tis dis NEC:Other specified diffuse diseases of connective tissue
7234:Brachial neuritis NOS:Brachial neuritis or radiculitis NOS	3549:Mononeuritis arm NOS:Mononeuritis of upper limb, unspecified
78442:Dysphonia:Dysphonia	4785:Vocal cord disease NEC:Other diseases of vocal cords
4100:Acute myocardial infarction of anterolateral wall:None
3102:Postconcussion syndrome:Postconcussion syndrome	95901:Head injury NOS:Head injury, unspecified
5961:Intestinovesical fistula:Intestinovesical fistula	56981:Intestinal fistula:Fistula of intestine, excluding rectum and anus
	5589:Noninf gastroenterit NEC:Other and unspecified noninfectious gastroenteritis and colitis
86601:Kidney hematoma-closed:Injury to kidney without mention of open wound into cavity, hematoma without rupture of capsule	5939:Renal & ureteral dis NOS:Unspecified disorder of kidney and ureter
34931:Accid punc/op lac dura:Accidental puncture or laceration of dura during a procedure	9982:Accidental op laceration:Accidental puncture or laceration during a procedure, not elsewhere classified
2788:Other hyperalimentation:Other hyperalimentation	7836:Polyphagia:Polyphagia
64421:Early onset delivery-del:Early onset of delivery, delivered, with or without mention of antepartum condition	76500:Extreme immatur wtNOS:Extreme immaturity, unspecified [weight]
56961:Colosty/enterost infectn:Infection of colostomy or enterostomy	99859:Other postop infection:Other postoperative infection
77982:Neonatal tachycardia:Neonatal tachycardia	7850:Tachycardia NOS:Tachycardia, unspecified
4267:Anomalous av excitation:Anomalous atrioventricular excitation	7469:Cong heart anomaly NOS:Unspecified congenital anomaly of heart
23879:Lymph/hematpoitc tis NEC:Other lymphatic and hematopoietic tissues	2899:Blood disease NOS:Unspecified diseases of blood and blood-forming organs
75732:Vascular hamartomas:Vascular hamartomas	22809:Hemangioma NEC:Hemangioma of other sites
7827:Spontaneous ecchymoses:Spontaneous ecchymoses	2870:Allergic purpura:Allergic purpura
7515:Intestinal anomaly NEC:Other anomalies of intestine	5699:Intestinal disorder NOS:Unspecified disorder of intestine
77213:NB intravn hem,grade iii:Intraventricular hemorrhage, grade III	431:Intracerebral hemorrhage:None
9698:Poison-psychotropic NEC:Poisoning by other specified psychotropic agents	2929:Drug mental disorder NOS:Unspecified drug-induced mental disorder
73314:Path fx neck of femur:Pathologic fracture of neck of femur	8208:Fx neck of femur NOS-cl:Closed fracture of unspecified part of neck of femur
79094:Euthyroid sick syndrome:Euthyroid sick syndrome	2469:Disorder of thyroid NOS:Unspecified disorder of thyroid
7511:Atresia small intestine:Atresia and stenosis of small intestine	5609:Intestinal obstruct NOS:Unspecified intestinal obstruction
325:Phlebitis and thrombophlebitis of intracranial venous sinuses:None	4376:Nonpyogen thrombos sinus:Nonpyogenic thrombosis of intracranial venous sinus
543:Other diseases of appendix:None
74685:Coronary artery anomaly:Coronary artery anomaly	41400:Cor ath unsp vsl ntv/gft:Coronary atherosclerosis of unspecified type of vessel, native or graft
5362:Persistent vomiting:Persistent vomiting	78703:Vomiting alone:Vomiting alone
97081:Poisoning by cocaine:Poisoning by cocaine	2920:Drug withdrawal:Drug withdrawal
4294:Hrt dis postcardiac surg:Functional disturbances following cardiac surgery	9971:Surg compl-heart:Cardiac complications, not elsewhere classified
7703:NB pulmonary hemorrhage:Pulmonary hemorrhage	2870:Allergic purpura:Allergic purpura
64824:Anemia-postpartum:Anemia of mother, postpartum condition or complication	2800:Chr blood loss anemia:Iron deficiency anemia secondary to blood loss (chronic)
64822:Anemia-delivered w p/p:Anemia of mother, delivered, with mention of postpartum complication	2800:Chr blood loss anemia:Iron deficiency anemia secondary to blood loss (chronic)
	5589:Noninf gastroenterit NEC:Other and unspecified noninfectious gastroenteritis and colitis
7765:Congenital anemia:Congenital anemia	2820:Hereditary spherocytosis:Hereditary spherocytosis
99668:React-periton dialy cath:Infection and inflammatory reaction due to peritoneal dialysis catheter	56721:Peritonitis (acute) gen:Peritonitis (acute) generalized
34461:Neurogenic bladder:Cauda equina syndrome with neurogenic bladder	59654:Neurogenic bladder NOS:Neurogenic bladder NOS
30781:Tension headache:Tension headache	33829:Chronic pain NEC:Other chronic pain
78340:Lack norm physio dev NOS:Lack of normal physiological development, unspecified	7599:Congenital anomaly NOS:Congenital anomaly, unspecified
3530:Brachial plexus lesions:Brachial plexus lesions	9534:Brachial plexus injury:Injury to brachial plexus
78449:Voice/resonance dis NEC:Other voice and resonance disorders	4785:Vocal cord disease NEC:Other diseases of vocal cords
4847:Pneum in oth sys mycoses:Pneumonia in other systemic mycoses	1179:Mycoses NEC & NOS:Other and unspecified mycoses
7776:Perinatal intest perfor:Perinatal intestinal perforation	5609:Intestinal obstruct NOS:Unspecified intestinal obstruction
869:Internal injury to unspecified or ill-defined organs:None
9582:Secondary/recur hemorr:Secondary and recurrent hemorrhage	2879:Hemorrhagic cond NOS:Unspecified hemorrhagic conditions
7608:Maternal cond NEC aff NB:Other specified maternal conditions affecting fetus or newborn	65593:Fetal abnorm NOS-antepar:Unspecified suspected fetal abnormality, affecting management of mother, antepartum condition or complication
936:Foreign body in intestine and colon:None	5609:Intestinal obstruct NOS:Unspecified intestinal obstruction
7705:NB atelectasis NEC/NOS:Other and unspecified atelectasis	5180:Pulmonary collapse:Pulmonary collapse
5193:Mediastinum disease NEC:Other diseases of mediastinum, not elsewhere classified	1958:Malig neo site NEC:Malignant neoplasm of other specified sites
3542:Ulnar nerve lesion:Lesion of ulnar nerve	9551:Injury median nerve:Injury to median nerve
7248:Other back symptoms:Other symptoms referable to back	78099:Other general symptoms:Other general symptoms
310:Specific nonpsychotic mental disorders due to brain damage:None	48249:Staph pneumonia NEC:Other Staphylococcus pneumonia
64821:Anemia-delivered:Anemia of mother, delivered, with or without mention of antepartum condition	2809:Iron defic anemia NOS:Iron deficiency anemia, unspecified
86329:Small intest inj NEC-cl:Other injury to small intestine, without mention of open wound into cavity	56989:Intestinal disorders NEC:Other specified disorders of intestine
75739:Skin anomaly NEC:Other specified anomalies of skin	7099:Skin disorder NOS:Unspecified disorder of skin and subcutaneous tissue
86339:Small intest inj NEC-opn:Other injury to small intestine, with open wound into cavity	56989:Intestinal disorders NEC:Other specified disorders of intestine
7510:Meckel's diverticulum:Meckel's diverticulum	56989:Intestinal disorders NEC:Other specified disorders of intestine
72939:Panniculitis, site NEC:Panniculitis, other site	6869:Local skin infection NOS:Unspecified local infection of skin and subcutaneous tissue
7617:Antepart malpres aff NB:Malpresentation before labor affecting fetus or newborn	66003:Obstruc/fet malpos-antep:Obstruction caused by malposition of fetus at onset of labor, antepartum condition or complication
64823:Anemia-antepartum:Anemia of mother, antepartum condition or complication	2800:Chr blood loss anemia:Iron deficiency anemia secondary to blood loss (chronic)
7600:Matern hyperten aff NB:Maternal hypertensive disorders affecting fetus or newborn	64233:Trans hyperten-antepart:Transient hypertension of pregnancy, antepartum condition or complication
99801:Postop shock,cardiogenic:Postoperative shock, cardiogenic	4589:Hypotension NOS:Hypotension, unspecified
7797:Perivent leukomalacia:Periventricular leukomalacia	3310:Alzheimer's disease:Alzheimer's disease
7945:Abn thyroid funct study:Nonspecific abnormal results of function study of thyroid	2409:Goiter NOS:Goiter, unspecified
412:Old myocardial infarction:None
3561:Peroneal muscle atrophy:Peroneal muscular atrophy	72889:Muscle/ligament dis NEC:Other disorders of muscle, ligament, and fascia
7612:Oligohydramnios aff NB:Oligohydramnios affecting fetus or newborn	65661:Excess fetal grth-deliv:Excessive fetal growth, affecting management of mother, delivered, with or without mention of antepartum condition
27661:Transfsn w circ overload:Transfusion associated circulatory overload	4580:Orthostatic hypotension:Orthostatic hypotension
74860:Lung anomaly NOS:Anomaly of lung, unspecified	78609:Respiratory abnorm NEC:Other respiratory abnormalities
75612:Spondylolisthesis:Spondylolisthesis	7384:Acq spondylolisthesis:Acquired spondylolisthesis
	3239:Encephalitis NOS:Unspecified causes of encephalitis, myelitis, and encephalomyelitis
77084:Resp failure of newborn:Respiratory failure of newborn	51881:Acute respiratry failure:Acute respiratory failure
7093:Degenerative skin disord:Degenerative skin disorders	7108:Diff connect tis dis NEC:Other specified diffuse diseases of connective tissue
75981:Prader-willi syndrome:Prader-Willi syndrome	317:Mild intellectual disabilities:None
3543:Radial nerve lesion:Lesion of radial nerve	9550:Injury axillary nerve:Injury to axillary nerve
7621:Placenta hem NEC aff NB:Other forms of placental separation and hemorrhage affecting fetus or newborn	64193:Antepart hem NOS-antepar:Unspecified antepartum hemorrhage, antepartum condition or complication
7864:Abnormal sputum:Abnormal sputum	5198:Resp system disease NEC:Other diseases of respiratory system, not elsewhere classified
7728:Neonatal hemorrhage NEC:Other specified hemorrhage of fetus or newborn	2878:Hemorrhagic cond NEC:Other specified hemorrhagic conditions
7615:Mult pregnancy aff NB:Multiple pregnancy affecting fetus or newborn	65503:Fetal cns malfor-antepar:Central nervous system malformation in fetus, antepartum condition or complication
7704:Primary atelectasis:Primary atelectasis	51289:Other pneumothorax:Other pneumothorax
77214:NB intraven hem,grade iv:Intraventricular hemorrhage, grade IV	431:Intracerebral hemorrhage:None
34403:Quadrplg c5-c7, complete:Quadriplegia, C5-C7, complete	95200:C1-c4 spin cord inj NOS:C1-C4 level with unspecified spinal cord injury
7631:Malpos/dispro NEC aff NB:Other malpresentation, malposition, and disproportion during labor and delivery affecting fetus or newborn	66080:Obstruc labor NEC-unspec:Other causes of obstructed labor, unspecified as to episode of care or not applicable
7672:Clavicle fx at birth:Fracture of clavicle due to birth trauma	81000:Fx clavicle NOS-closed:Closed fracture of clavicle, unspecified part
74683:Infundib pulmon stenosis:Infundibular pulmonic stenosis	41519:Pulm embol/infarct NEC:Other pulmonary embolism and infarction
5172:Syst sclerosis lung dis:Lung involvement in systemic sclerosis	7101:Systemic sclerosis:Systemic sclerosis
	4149:Chr ischemic hrt dis NOS:Chronic ischemic heart disease, unspecified
8300:Dislocation jaw-closed:Closed dislocation of jaw	52430:Tooth position anom NOS:Unspecified anomaly of tooth position
73311:Path fx humerus:Pathologic fracture of humerus	8208:Fx neck of femur NOS-cl:Closed fracture of unspecified part of neck of femur
7774:Transitory ileus of NB:Transitory ileus of newborn	5609:Intestinal obstruct NOS:Unspecified intestinal obstruction
9696:Poisoning-hallucinogens:Poisoning by psychodysleptics (hallucinogens)	29289:Drug mental disorder NEC:Other specified drug-induced mental disorders
34401:Quadrplg c1-c4, complete:Quadriplegia, C1-C4, complete	95200:C1-c4 spin cord inj NOS:C1-C4 level with unspecified spinal cord injury
5966:Bladder rupt, nontraum:Rupture of bladder, nontraumatic	8798:Open wound site NOS:Open wound(s) (multiple) of unspecified site(s), without mention of complication
8630:Stomach injury-closed:Injury to stomach, without mention of open wound into cavity	53500:Acute gastrtis w/o hmrhg:Acute gastritis, without mention of hemorrhage
27951:Ac graft-versus-host dis:Acute graft-versus-host disease	99685:Compl marrow transplant:Complications of transplanted bone marrow
78096:Generalized pain:Generalized pain	33829:Chronic pain NEC:Other chronic pain
23876:Myelofi w myelo metaplas:Myelofibrosis with myeloid metaplasia	28983:Myelofibrosis:Myelofibrosis
7816:Meningismus:Meningismus	3209:Bacterial meningitis NOS:Meningitis due to unspecified bacterium
79415:Abn auditory funct study:Nonspecific abnormal auditory function studies	3899:Hearing loss NOS:Unspecified hearing loss
4253:Endocard fibroelastosis:Endocardial fibroelastosis	74689:Cong heart anomaly NEC:Other specified congenital anomalies of heart
86399:GI injury NEC-open:Injury to other gastrointestinal sites, with open wound into cavity	56989:Intestinal disorders NEC:Other specified disorders of intestine
79389:Abn finding-breast NEC:Other (abnormal) findings on radiological examination of breast	61189:Disorders breast NEC:Other specified disorders of breast
56942:Anal or rectal pain:Anal or rectal pain	33819:Acute pain NEC:Other acute pain
76382:Ab ftl hrt rt/rh dur lab:Abnormality in fetal heart rate or rhythm during labor	65971:Abn ftl hrt rate/rhy-del:Abnormality in fetal heart rate or rhythm, delivered, with or without mention of antepartum condition
74749:Great vein anomaly NEC:Other anomalies of great veins	4599:Circulatory disease NOS:Unspecified circulatory system disorder
9500:Optic nerve injury:Optic nerve injury	37730:Optic neuritis NOS:Optic neuritis, unspecified
72691:Exostosis, site NOS:Exostosis of unspecified site	1709:Malig neopl bone NOS:Malignant neoplasm of bone and articular cartilage, site unspecified
226:Benign neoplasm of thyroid glands:None	2409:Goiter NOS:Goiter, unspecified
73689:Oth acq limb deformity:Other acquired deformity of other parts of limb	7558:Congen limb anomaly NEC:Other specified anomalies of unspecified limb
7758:Other neonatal endocrine and metabolic disturbances:None	2709:Dis amino-acid metab NOS:Unspecified disorder of amino-acid metabolism
7217:Traumatic spondylopathy:Traumatic spondylopathy	80508:Fx mult cervical vert-cl:Closed fracture of multiple cervical vertebrae
7517:Pancreas anomalies:Anomalies of pancreas	5778:Pancreatic disease NEC:Other specified diseases of pancreas
27953:Ac on chrn grft-vs-host:Acute on chronic graft-versus-host disease	99685:Compl marrow transplant:Complications of transplanted bone marrow
86321:Duodenum injury-closed:Injury to duodenum, without open wound into cavity	5374:Gastric/duodenal fistula:Fistula of stomach or duodenum
7935:Nonsp abn find-gu organs:Nonspecific (abnormal) findings on radiological and other examination of genitourinary organs	5999:Urinary tract dis NOS:Unspecified disorder of urethra and urinary tract
59659:Oth func dsdr bladder:Other functional disorder of bladder	78899:Oth symptm urinary systm:Other symptoms involving urinary system
5173:Acute chest syndrome:Acute chest syndrome	78605:Shortness of breath:Shortness of breath
75689:Soft tissue anomaly NEC:Other specified anomalies of muscle, tendon, fascia, and connective tissue	72999:Soft tissue disorder NEC:Other disorders of soft tissue
71916:Hemarthrosis-l/leg:Hemarthrosis, lower leg	2875:Thrombocytopenia NOS:Thrombocytopenia, unspecified
73315:Path fx oth spcf prt fmr:Pathologic fracture of other specified part of femur	82100:Fx femur NOS-closed:Closed fracture of unspecified part of femur
7539:Urinary anomaly NOS:Unspecified anomaly of urinary system	5999:Urinary tract dis NOS:Unspecified disorder of urethra and urinary tract
7825:Cyanosis:Cyanosis	28989:Blood diseases NEC:Other specified diseases of blood and blood-forming organs
86222:Esophagus injury-closed:Injury to esophagus without mention of open wound into cavity	5309:Esophageal disorder NOS:Unspecified disorder of esophagus
5642:Postgastric surgery synd:Postgastric surgery syndromes	99749:Oth digestv system comp:Other digestive system complications
72971:Nontraum comp syn-up ext:Nontraumatic compartment syndrome of upper extremity	9588:Early complic trauma NEC:Other early complications of trauma
75550:Upper limb anomaly NOS:Unspecified anomaly of upper limb	7369:Acq limb deformity NOS:Acquired deformity of limb, site unspecified
64843:Mental disorder-antepart:Mental disorders of mother, antepartum condition or complication	3009:Nonpsychotic disord NOS:Unspecified nonpsychotic mental disorder
2940:Amnestic disord oth dis:Amnestic disorder in conditions classified elsewhere	78093:Memory loss:Memory loss
2594:Dwarfism NEC:Dwarfism, not elsewhere classified	7599:Congenital anomaly NOS:Congenital anomaly, unspecified
30250:Trans-sexualism NOS:Trans-sexualism with unspecified sexual history	6189:Genital prolapse NOS:Unspecified genital prolapse
7636:Precipitate del aff NB:Precipitate delivery affecting fetus or newborn	66093:Obstruc labor NOS-antepa:Unspecified obstructed labor, antepartum condition or complication
77581:NB acidosis NEC:Other acidosis of newborn	2762:Acidosis:Acidosis
4377:Transient global amnesia:Transient global amnesia	78093:Memory loss:Memory loss
75559:Upper limb anomaly NEC:Other anomalies of upper limb, including shoulder girdle	7369:Acq limb deformity NOS:Acquired deformity of limb, site unspecified
9162:Blister hip & leg:Blister of hip, thigh, leg, and ankle, without mention of infection	7098:Skin disorders NEC:Other specified disorders of skin
5122:Postoperative air leak:Postoperative air leak	99883:Non-healing surgcl wound:Non-healing surgical wound
7296:Old FB in soft tissue:Residual foreign body in soft tissue	9309:Foreign bdy ext eye NOS:Foreign body in unspecified site on external eye
78094:Early satiety:Early satiety	5368:Stomach function dis NEC:Dyspepsia and other specified disorders of function of stomach
7504:Esophageal anomaly NEC:Other specified anomalies of esophagus	53089:Other dsrders esophagus:Other specified disorders of esophagus
4320:Nontraum extradural hem:Nontraumatic extradural hemorrhage	2875:Thrombocytopenia NOS:Thrombocytopenia, unspecified
7514:Intestinal fixation anom:Anomalies of intestinal fixation	5609:Intestinal obstruct NOS:Unspecified intestinal obstruction
3592:Myotonic disorders:None	78099:Other general symptoms:Other general symptoms
86345:Rectum injury-closed:Injury to rectum, without mention of open wound into cavity	56989:Intestinal disorders NEC:Other specified disorders of intestine
56882:Peritoneal effusion:Peritoneal effusion (chronic)	78959:Ascites NEC:Other ascites
7383:Acq chest deformity:Acquired deformity of chest and rib	7560:Anomal skull/face bones:Anomalies of skull and face bones
7722:NB subarachnoid hemorr:Subarachnoid hemorrhage of fetus or newborn	74749:Great vein anomaly NEC:Other anomalies of great veins
7937:Nonsp abn find-ms system:Nonspecific (abnormal) findings on radiological and other examination of musculoskeletal system	7399:Somatic dysfunction NEC:Nonallopathic lesions, abdomen and other sites
66634:Postpart coag def-postpa:Postpartum coagulation defects, postpartum condition or complication	2869:Coagulat defect NEC/NOS:Other and unspecified coagulation defects
5735:Hepatopulmonary syndrome:Hepatopulmonary syndrome	4168:Chr pulmon heart dis NEC:Other chronic pulmonary heart diseases
2893:Lymphadenitis NOS:Lymphadenitis, unspecified, except mesenteric	7856:Enlargement lymph nodes:Enlargement of lymph nodes
5731:Hepatitis in viral dis:Hepatitis in viral diseases classified elsewhere	709:Other disorders of skin and subcutaneous tissue:None
86384:Pancreas injury NOS-clos:Injury to pancreas, multiple and unspecified sites, without mention of open wound into cavity	5778:Pancreatic disease NEC:Other specified diseases of pancreas
87202:Opn wound auditory canal:Open wound of auditory canal, without mention of complication	38010:Infec otitis externa NOS:Infective otitis externa, unspecified
7520:Anomalies of ovaries:Anomalies of ovaries	6209:Noninfl dis ova/adnx NOS:Unspecified noninflammatory disorder of ovary, fallopian tube, and broad ligament
53087:Mech comp esophagostomy:Mechanical complication of esophagostomy	99749:Oth digestv system comp:Other digestive system complications
78261:Pallor:Pallor	2809:Iron defic anemia NOS:Iron deficiency anemia, unspecified
8360:Tear med menisc knee-cur:Tear of medial cartilage or meniscus of knee, current	7170:Old bucket tear med men:Old bucket handle tear of medial meniscus
1300:Toxoplasm meningoenceph:Meningoencephalitis due to toxoplasmosis	32341:Ot encph/mye ot inf else:Other encephalitis and encephalomyelitis due to other infections classified elsewhere
64813:Thyroid dysfunc-antepart:Thyroid dysfunction of mother, antepartum condition or complication	2409:Goiter NOS:Goiter, unspecified
9172:Blister foot & toe:Blister of foot and toe(s), without mention of infection	6829:Cellulitis NOS:Cellulitis and abscess of unspecified sites
86340:Colon injury NOS-closed:Injury to colon, unspecified site, without mention of open wound into cavity	56989:Intestinal disorders NEC:Other specified disorders of intestine
683:Acute lymphadenitis:None	7856:Enlargement lymph nodes:Enlargement of lymph nodes
7613:Polyhydramnios aff NB:Polyhydramnios affecting fetus or newborn	65661:Excess fetal grth-deliv:Excessive fetal growth, affecting management of mother, delivered, with or without mention of antepartum condition
7443:Ear anomaly NOS:Unspecified anomaly of ear	3899:Hearing loss NOS:Unspecified hearing loss
7871:Heartburn:Heartburn	53081:Esophageal reflux:Esophageal reflux
86320:Small intest inj NOS-cl:Injury to small intestine, unspecified site, without open wound into cavity	56989:Intestinal disorders NEC:Other specified disorders of intestine
44621:Goodpasture's syndrome:Goodpasture's syndrome	7100:Syst lupus erythematosus:Systemic lupus erythematosus
9685:Surfce-topic/infilt anes:Surface (topical) and infiltration anesthetics	3380:Central pain syndrome:Central pain syndrome
5643:Vomiting post-gi surgery:Vomiting following gastrointestinal surgery	99749:Oth digestv system comp:Other digestive system complications
72283:Postlaminect synd-lumbar:Postlaminectomy syndrome, lumbar region	33822:Chron post-thoracot pain:Chronic post-thoracotomy pain
7480:Choanal atresia:Choanal atresia	47819:Nasal & sinus dis NEC:Other disease of nasal cavity and sinuses
76711:Epicranial subapo hemorr:Epicranial subaponeurotic hemorrhage (massive)	28749:Sec thrombocytpenia NEC:Other secondary thrombocytopenia
7592:Endocrine anomaly NEC:Anomalies of other endocrine glands	2599:Endocrine disorder NOS:Unspecified endocrine disorder
67323:Pulm embol NOS-antepart:Obstetrical blood-clot embolism, antepartum condition or complication	41519:Pulm embol/infarct NEC:Other pulmonary embolism and infarction
7590:Anomalies of spleen:Anomalies of spleen	28959:Spleen disease NEC:Other diseases of spleen
3552:Femoral nerve lesion NEC:Other lesion of femoral nerve	9559:Inj nerve shldr/arm NOS:Injury to unspecified nerve of shoulder girdle and upper limb
7509:Upper GI anomaly NOS:Unspecified anomaly of upper alimentary tract	5309:Esophageal disorder NOS:Unspecified disorder of esophagus
7628:Abn amnion NEC aff NB:Other specified abnormalities of chorion and amnion affecting fetus or newborn	75989:Specfied cong anomal NEC:Other specified congenital anomalies
30789:Psychogenic pain NEC:Other pain disorders related to psychological factors	3384:Chronic pain syndrome:Chronic pain syndrome
27411:Uric acid nephrolithias:Uric acid nephrolithiasis	5920:Calculus of kidney:Calculus of kidney
86352:Transverse colon inj-opn:Injury to transverse colon, with open wound into cavity	56989:Intestinal disorders NEC:Other specified disorders of intestine
76389:Compl del NEC aff NB:Other specified complications of labor and delivery affecting fetus or newborn	66083:Obstruc labor NEC-antepa:Other causes of obstructed labor, antepartum condition or complication
86342:Transverse colon inj-cl:Injury to transverse colon, without mention of open wound into cavity	56942:Anal or rectal pain:Anal or rectal pain
53989:Ot comp ot bariatrc proc:Other complications of other bariatric procedure	99739:Respiratory comp NEC:Other respiratory complications
87261:Open wound of ear drum:Open wound of ear drum, without mention of complication	38010:Infec otitis externa NOS:Infective otitis externa, unspecified
7792:Cns dysfunction syn NB:Cerebral depression, coma, and other abnormal cerebral signs in fetus or newborn	3309:Cereb degen in child NOS:Unspecified cerebral degeneration in childhood
71831:Recur dislocat-shlder:Recurrent dislocation of joint, shoulder region	83100:Disloc shoulder NOS-clos:Closed dislocation of shoulder, unspecified
40492:Hy ht/kd NOS st V w/o hf:Hypertensive heart and chronic kidney disease, unspecified, without heart failure and with chronic kidney disease stage V or end stage renal disease	5856:End stage renal disease:End stage renal disease
7683:Fetal distrs dur lab/del:Fetal distress first noted during labor and delivery, in liveborn infant	66091:Obstruct labor NOS-deliv:Unspecified obstructed labor, delivered, with or without mention of antepartum condition
7627:Chorioamnionitis aff NB:Chorioamnionitis affecting fetus or newborn	65843:Amniotic infect-antepart:Infection of amniotic cavity, antepartum condition or complication
64814:Thyroid dysfunc-postpart:Thyroid dysfunction of mother, postpartum condition or complication	2469:Disorder of thyroid NOS:Unspecified disorder of thyroid
78492:Jaw pain:Jaw pain	52460:TMJ disorders NOS:Temporomandibular joint disorders, unspecified
7711:Cong cytomegalovirus inf:Congenital cytomegalovirus infection	785:Symptoms involving cardiovascular system:None
71615:Traum arthropathy-pelvis:Traumatic arthropathy, pelvic region and thigh	9597:Lower leg injury NOS:Knee, leg, ankle, and foot injury
86343:Descending colon inj-cl:Injury to descending [left] colon, without mention of open wound into cavity	56962:Colosty/enter comp-mech:Mechanical complication of colostomy and enterostomy
6391:Postabortion hemorrhage:Delayed or excessive hemorrhage following abortion or ectopic and molar pregnancies	2871:Thrombocytopathy:Qualitative platelet defects
99771:Vasc comp mesenteric art:Vascular complications of mesenteric artery	4409:Atherosclerosis NOS:Generalized and unspecified atherosclerosis
1361:Behcet's syndrome:Behcet's syndrome	6949:Bullous dermatoses NOS:Unspecified bullous dermatoses
51284:Other air leak:Other air leak	78609:Respiratory abnorm NEC:Other respiratory abnormalities
9142:Blister hand:Blister of hand(s) except finger(s) alone, without mention of infection	6829:Cellulitis NOS:Cellulitis and abscess of unspecified sites
75560:Lower limb anomaly NOS:Unspecified anomaly of lower limb	7369:Acq limb deformity NOS:Acquired deformity of limb, site unspecified
77016:Blood asp w resp sympt:Aspiration of blood with respiratory symptoms	78639:Hemoptysis NEC:Other hemoptysis
6981:Pruritus of genitalia:Pruritus of genital organs	61610:Vaginitis NOS:Vaginitis and vulvovaginitis, unspecified
4559:Residual hemorrhoid tags:Residual hemorrhoidal skin tags	7098:Skin disorders NEC:Other specified disorders of skin
78066:Feb nonhemo transf react:Febrile nonhemolytic transfusion reaction	99939:Infect fol infus/inj/vac:Infection following other infusion, injection, transfusion, or vaccination
9513:Injury abducens nerve:Injury to abducens nerve	37854:Sixth nerve palsy:Sixth or abducens nerve palsy
7762:Dissem intravasc coag NB:Disseminated intravascular coagulation in newborn	2866:Defibrination syndrome:Defibrination syndrome
78072:Functional quadriplegia:Functional quadriplegia	34989:Cns disorder NEC:Other specified disorders of nervous system
9995:Other serum reaction not elsewhere classified:None	7906:Abn blood chemistry NEC:Other abnormal blood chemistry
75249:Cervix/fem gen anom NEC:Other anomalies of cervix, vagina, and external female genitalia	6178:Endometriosis NEC:Endometriosis of other specified sites
86353:Descending colon inj-opn:Injury to descending [left] colon, with open wound into cavity	56989:Intestinal disorders NEC:Other specified disorders of intestine
3550:Sciatic nerve lesion:Lesion of sciatic nerve	9553:Injury radial nerve:Injury to radial nerve
86349:Colon injury NEC-closed:Other injury to colon or rectum, without mention of open wound into cavity	56989:Intestinal disorders NEC:Other specified disorders of intestine
7534:Ureteral anomaly NEC:Other specified anomalies of ureter	5939:Renal & ureteral dis NOS:Unspecified disorder of kidney and ureter
5640:Constipation:None	78900:Abdmnal pain unspcf site:Abdominal pain, unspecified site
7141:Felty's syndrome:Felty's syndrome	28809:Neutropenia NEC:Other neutropenia
75026:Mouth anomaly NEC:Other specified anomalies of mouth	5209:Tooth devel/erup dis NOS:Unspecified disorder of tooth development and eruption
7828:Changes in skin texture:Changes in skin texture	7099:Skin disorder NOS:Unspecified disorder of skin and subcutaneous tissue
7759:Transient met dis NB NOS:Unspecified endocrine and metabolic disturbances specific to the fetus and newborn	2709:Dis amino-acid metab NOS:Unspecified disorder of amino-acid metabolism
2101:Benign neoplasm tongue:Benign neoplasm of tongue	5290:Glossitis:Glossitis
37652:Enophthalmos d/t trauma:Enophthalmos due to trauma or surgery	8028:Fx facial bone NEC-close:Closed fracture of other facial bones
4170:Arterioven fistu pul ves:Arteriovenous fistula of pulmonary vessels	74741:Tot anom pulm ven connec:Total anomalous pulmonary venous connection
71913:Hemarthrosis-forearm:Hemarthrosis, forearm	28749:Sec thrombocytpenia NEC:Other secondary thrombocytopenia
78443:Hypernasality:Hypernasality	47819:Nasal & sinus dis NEC:Other disease of nasal cavity and sinuses
74362:Congenital eyelid deform:Congenital deformities of eyelids	37400:Entropion NOS:Entropion, unspecified
74762:Renal vessel anomaly:Renal vessel anomaly	4473:Renal artery hyperplasia:Hyperplasia of renal artery
9083:Late eff inj periph vess:Late effect of injury to blood vessel of head, neck, and extremities	4449:Arterial embolism NOS:Embolism and thrombosis of unspecified artery
53640:Gastrostomy comp NOS:Gastrostomy complication, unspecified	99749:Oth digestv system comp:Other digestive system complications
59655:Detrusr sphinc dyssnrgia:Detrusor sphincter dyssynergia	78831:Urge incontinence:Urge incontinence
73671:Acq equinovarus:Acquired equinovarus deformity	75470:Talipes NOS:Talipes, unspecified
34939:Dural tear NEC:Other dural tear	99889:Oth spcf cmplc procd NEC:Other specified complications of procedures not elsewhere classified
37751:Opt chiasm w pituit dis:Disorders of optic chiasm associated with pituitary neoplasms and disorders	2532:Panhypopituitarism:Panhypopituitarism
11285:Candidal enteritis:Candidal enteritis	5551:Reg enteritis, lg intest:Regional enteritis of large intestine
9074:Lt eff nerv inj shld/arm:Late effect of injury to peripheral nerve of shoulder girdle and upper limb	3549:Mononeuritis arm NOS:Mononeuritis of upper limb, unspecified
90233:Injury portal vein:Injury to portal vein	452:Portal vein thrombosis:None
86354:Sigmoid colon inj-open:Injury to sigmoid colon, with open wound into cavity	56949:Rectal & anal dis NEC:Other specified disorders of rectum and anus
86232:Esophagus injury-open:Injury to esophagus with open wound into cavity	53020:Ulc esophagus w/o bleed:Ulcer of esophagus without bleeding
7620:Placenta previa aff NB:Placenta previa affecting fetus or newborn	64193:Antepart hem NOS-antepar:Unspecified antepartum hemorrhage, antepartum condition or complication
79923:Impulsiveness:Impulsiveness	31231:Pathological gambling:Pathological gambling
9112:Blister trunk:Blister of trunk, without mention of infection	7098:Skin disorders NEC:Other specified disorders of skin
75983:Fragile x syndrome:Fragile X syndrome	317:Mild intellectual disabilities:None
74722:Aortic atresia/stenosis:Atresia and stenosis of aorta	4470:Acq arterioven fistula:Arteriovenous fistula, acquired
8742:Open wound thyroid gland:Open wound of thyroid gland, without mention of complication	2409:Goiter NOS:Goiter, unspecified
5371:Gastric diverticulum:Gastric diverticulum	38022:Acute otitis externa NEC:Other acute otitis externa
9165:Insect bite hip/leg-inf:Insect bite, nonvenomous of hip, thigh, leg, and ankle, infected	6826:Cellulitis of leg:Cellulitis and abscess of leg, except foot
7763:Oth neonatal coag dis:Other transient neonatal disorders of coagulation	2869:Coagulat defect NEC/NOS:Other and unspecified coagulation defects
3595:Myopathy in endocrin dis:Myopathy in endocrine diseases classified elsewhere	2598:Endocrine disorders NEC:Other specified endocrine disorders
64931:Coagulation def-deliv:Coagulation defects complicating pregnancy, childbirth, or the puerperium, delivered, with or without mention of antepartum condition	2869:Coagulat defect NEC/NOS:Other and unspecified coagulation defects
90442:Injury popliteal vein:Injury to popliteal vein	45385:Ac embl subclav veins:Acute venous embolism and thrombosis of subclavian veins
86331:Duodenum injury-open:Injury to duodenum, with open wound into cavity	56989:Intestinal disorders NEC:Other specified disorders of intestine
74782:Spinal vessel anomaly:Spinal vessel anomaly	4373:Nonrupt cerebral aneurym:Cerebral aneurysm, nonruptured
75569:Lower limb anomaly NEC:Other anomalies of lower limb, including pelvic girdle	7399:Somatic dysfunction NEC:Nonallopathic lesions, abdomen and other sites
11283:Candidal meningitis:Candidal meningitis	3210:Cryptococcal meningitis:Cryptococcal meningitis
64811:Thyroid dysfunc-deliver:Thyroid dysfunction of mother, delivered, with or without mention of antepartum condition	2468:Disorders of thyroid NEC:Other specified disorders of thyroid
99772:Vasc comp renal artery:Vascular complications of renal artery	4409:Atherosclerosis NOS:Generalized and unspecified atherosclerosis
90225:Inj super mesenteric art:Injury to superior mesenteric artery (trunk)	4478:Arterial disease NEC:Other specified disorders of arteries and arterioles
75671:Prune belly syndrome:Prune belly syndrome	72889:Muscle/ligament dis NEC:Other disorders of muscle, ligament, and fascia
78491:Postnasal drip:Postnasal drip	47819:Nasal & sinus dis NEC:Other disease of nasal cavity and sinuses
7634:Cesarean delivery aff NB:Cesarean delivery affecting fetus or newborn	66971:Cesarean delivery NOS:Cesarean delivery, without mention of indication, delivered, with or without mention of antepartum condition
7380:Acq nose deformity:Acquired deformity of nose	7480:Choanal atresia:Choanal atresia
78262:Flushing:Flushing	6953:Rosacea:Rosacea
9515:Injury to acoustic nerve:Injury to acoustic nerve	38840:Abn auditory percept NOS:Abnormal auditory perception, unspecified
75311:Congenital renal cyst:Congenital single renal cyst	5939:Renal & ureteral dis NOS:Unspecified disorder of kidney and ureter
77087:NB respiratory arrest:Respiratory arrest of newborn	79901:Asphyxia:Asphyxia
9627:Poisoning-thyroid/deriv:Poisoning by thyroid and thyroid derivatives	2449:Hypothyroidism NOS:Unspecified acquired hypothyroidism
8362:Tear meniscus NEC-curren:Other tear of cartilage or meniscus of knee, current	7179:Int derangement knee NOS:Unspecified internal derangement of knee
79959:Cognition sign/sympt NEC:Other signs and symptoms involving cognition	2949:Mental disor NOS oth dis:Unspecified persistent mental disorders due to conditions classified elsewhere
79953:Visuospatial deficit:Visuospatial deficit	36816:Psychophysic visual dist:Psychophysical visual disturbances
6390:Postabortion gu infect:Genital tract and pelvic infection following abortion or ectopic and molar pregnancies	6142:Salpingo-oophoritis NOS:Salpingitis and oophoritis not specified as acute, subacute, or chronic
7799:Perinatal condition NOS:Unspecified condition originating in the perinatal period	37230:Conjunctivitis NOS:Conjunctivitis, unspecified
9171:Abrasion foot/toe-infec:Abrasion or friction burn of foot and toe(s), infected	6829:Cellulitis NOS:Cellulitis and abscess of unspecified sites
86344:Sigmoid colon inj-closed:Injury to sigmoid colon, without mention of open wound into cavity	56989:Intestinal disorders NEC:Other specified disorders of intestine
71912:Hemarthrosis-up/arm:Hemarthrosis, upper arm	2875:Thrombocytopenia NOS:Thrombocytopenia, unspecified
9132:Blister forearm:Blister of elbow, forearm, and wrist, without mention of infection	7098:Skin disorders NEC:Other specified disorders of skin
74361:Congenital ptosis:Congenital ptosis	37430:Ptosis of eyelid NOS:Ptosis of eyelid, unspecified
7687:Hypoxic-ischemic encephalopathy (hie):None	3309:Cereb degen in child NOS:Unspecified cerebral degeneration in childhood
8716:Penetrat FB NEC eye:Penetration of eyeball with (nonmagnetic) foreign body	36000:Purulent endophthalm NOS:Purulent endophthalmitis, unspecified
73312:Path fx dstl radius ulna:Pathologic fracture of distal radius and ulna	81341:Colles' fracture-closed:Closed Colles' fracture
32725:Cong cntrl hypovent synd:Congenital central alveolar hypoventilation syndrome	7483:Laryngotrach anomaly NEC:Other anomalies of larynx, trachea, and bronchus
8712:Rupture eye w tissu loss:Rupture of eye with partial loss of intraocular tissue	36000:Purulent endophthalm NOS:Purulent endophthalmitis, unspecified
9161:Abrasion hip/leg-infect:Abrasion or friction burn of hip, thigh, leg, and ankle, infected	6829:Cellulitis NOS:Cellulitis and abscess of unspecified sites
79929:Emotional state sym NEC:Other signs and symptoms involving emotional state	30000:Anxiety state NOS:Anxiety state, unspecified
65441:Abn uterus NEC-delivered:Other abnormalities in shape or position of gravid uterus and of neighboring structures, delivered, with or without mention of antepartum condition	6179:Endometriosis NOS:Endometriosis, site unspecified
56987:Vomiting of fecal matter:Vomiting of fecal matter	78703:Vomiting alone:Vomiting alone
75219:Tubal/broad lig anom NEC:Other anomalies of fallopian tubes and broad ligaments	6189:Genital prolapse NOS:Unspecified genital prolapse
4843:Pneumonia in whoop cough:Pneumonia in whooping cough	330:Cerebral degenerations usually manifest in childhood:None
9043:Injury saphenous vein:Injury to saphenous veins	45189:Thrombophlebitis NEC:Phlebitis and thrombophlebitis of other sites
73396:Stress fx femoral neck:Stress fracture of femoral neck	8208:Fx neck of femur NOS-cl:Closed fracture of unspecified part of neck of femur
99582:Adult emotnl/psych abuse:Adult emotional/psychological abuse	3009:Nonpsychotic disord NOS:Unspecified nonpsychotic mental disorder
7887:Urethral discharge:Urethral discharge	59780:Urethritis NOS:Urethritis, unspecified
72883:Nontraum muscle rupture:Rupture of muscle, nontraumatic	8489:Sprain NOS:Unspecified site of sprain and strain
78869:Oth abnormalt urination:Other abnormality of urination	5999:Urinary tract dis NOS:Unspecified disorder of urethra and urinary tract
32719:Organic hypersomnia NEC:Other organic hypersomnia	78054:Hypersomnia NOS:Hypersomnia, unspecified
70521:Primary focal hyprhidros:Primary focal hyperhidrosis	7808:Generalizd hyperhidrosis:Generalized hyperhidrosis
71835:Recur dislocat-pelvis:Recurrent dislocation of joint, pelvic region and thigh	83500:Dislocat hip NOS-closed:Closed dislocation of hip, unspecified site
7611:Premat rupt memb aff NB:Premature rupture of membranes affecting fetus or newborn	65813:Prem rupt memb-antepart:Premature rupture of membranes, antepartum condition or complication
90234:Injury splenic vein:Injury to splenic vein	45387:Ac embl thorac vein NEC:Acute venous embolism and thrombosis of other thoracic veins
7796:Termination of pregnancy:Termination of pregnancy (fetus)	6399:Postabortion compl NOS:Unspecified complication following abortion or ectopic and molar pregnancy
71836:Recur dislocat-l/leg:Recurrent dislocation of joint, lower leg	8363:Dislocat patella-closed:Dislocation of patella, closed
78862:Slowing urinary stream:Slowing of urinary stream	59969:Urinary obstruction NEC:Urinary obstruction, not elsewhere classified
99741:Ret cholelh fol cholecys:Retained cholelithiasis following cholecystectomy	57512:Acte & chr cholecystitis:Acute and chronic cholecystitis
5821:Chr membranous nephritis:Chronic glomerulonephritis with lesion of membranous glomerulonephritis	32301:Enceph/encephmye oth dis:Encephalitis and encephalomyelitis in viral diseases classified elsewhere
75029:Pharyngeal anomaly NEC:Other specified anomalies of pharynx	4785:Vocal cord disease NEC:Other diseases of vocal cords
7753:Neonatal thyrotoxicosis:Neonatal thyrotoxicosis	2409:Goiter NOS:Goiter, unspecified
99971:Rh incomp/HTR NEC:Rh incompatibility with hemolytic transfusion reaction not specified as acute or delayed	28319:Oth nonauto hem anemia:Other non-autoimmune hemolytic anemias
79955:Frontal lobe deficit:Frontal lobe and executive function deficit	3310:Alzheimer's disease:Alzheimer's disease
4481:Nevus, non-neoplastic:Nevus, non-neoplastic	2169:Benign neoplasm skin NOS:Benign neoplasm of skin, site unspecified
5164:Lymphangioleiomyomatosis:Lymphangioleiomyomatosis	2382:Unc behav neo skin:Neoplasm of uncertain behavior of skin
27941:Autoimmun lymphprof synd:Autoimmune lymphoproliferative syndrome	2884:Hemophagocytic syndromes:Hemophagocytic syndromes
3060:Psychogen musculskel dis:Musculoskeletal malfunction arising from mental factors	7291:Myalgia and myositis NOS:Myalgia and myositis, unspecified
64133:Coag def hemorr-antepart:Antepartum hemorrhage associated with coagulation defects, antepartum condition or complication	2869:Coagulat defect NEC/NOS:Other and unspecified coagulation defects
76381:Ab ftl hrt rt/rh b/f lab:Abnormality in fetal heart rate or rhythm before the onset of labor	65971:Abn ftl hrt rate/rhy-del:Abnormality in fetal heart rate or rhythm, delivered, with or without mention of antepartum condition
7721:Intraventricular hemorrhage of fetus or newborn:None	74749:Great vein anomaly NEC:Other anomalies of great veins
51900:Tracheostomy comp NOS:Tracheostomy complication, unspecified	99883:Non-healing surgcl wound:Non-healing surgical wound
3076:Enuresis:Enuresis	78836:Nocturnal enuresis:Nocturnal enuresis
73345:Aseptic necrosis of jaw:Aseptic necrosis of bone, jaw	52689:Jaw disease NEC:Other specified diseases of the jaws
6221:Dysplasia of cervix (uteri):None	79509:Abn pap cervix HPV NEC:Other abnormal Papanicolaou smear of cervix and cervical HPV
73600:Forearm deformity NOS:Unspecified deformity of forearm, excluding fingers	7559:Congen limb anomaly NOS:Unspecified anomaly of unspecified limb
7912:Hemoglobinuria:Hemoglobinuria	28311:Hemolytic uremic synd:Hemolytic-uremic syndrome
7992:Nervousness:None	30000:Anxiety state NOS:Anxiety state, unspecified
7874:Visible peristalsis:Visible peristalsis	5609:Intestinal obstruct NOS:Unspecified intestinal obstruction
30747:Sleep stage dysfunc NEC:Other dysfunctions of sleep stages or arousal from sleep	3278:Sleep organic disord NEC:Other organic sleep disorders
79589:Abnorml tumor marker NEC:Other abnormal tumor markers	2399:Neoplasm NOS:Neoplasm of unspecified nature, site unspecified
9149:Superf inj hand NEC-inf:Other and unspecified superficial injury of hand(s) except finger(s) alone, infected	6829:Cellulitis NOS:Cellulitis and abscess of unspecified sites
7789:NB integument cond NOS:Unspecified condition involving the integument and temperature regulation of fetus and newborn	7579:Integument anomaly NOS:Unspecified congenital anomaly of the integument
37005:Mycotic corneal ulcer:Mycotic corneal ulcer	1104:Dermatophytosis of foot:Dermatophytosis of foot
6232:Stricture of vagina:Stricture or atresia of vagina	75249:Cervix/fem gen anom NEC:Other anomalies of cervix, vagina, and external female genitalia
7675:Facial nerve inj-birth:Facial nerve injury due to birth trauma	9550:Injury axillary nerve:Injury to axillary nerve
7236:Panniculitis of neck:Panniculitis specified as affecting neck	6861:Pyogenic granuloma:Pyogenic granuloma of skin and subcutaneous tissue
5760:Postcholecystectomy synd:Postcholecystectomy syndrome	99749:Oth digestv system comp:Other digestive system complications
2541:Abscess of thymus:Abscess of thymus	340:Multiple sclerosis:None
9173:Blister foot & toe-infec:Blister of foot and toe(s), infected	6829:Cellulitis NOS:Cellulitis and abscess of unspecified sites
5881:Nephrogen diabetes insip:Nephrogenic diabetes insipidus	7989:Unattended death:Unattended death
9942:Effects of hunger:Effects of hunger	260:Kwashiorkor:None
77985:NB cardiac arrest:Cardiac arrest of newborn	4275:Cardiac arrest:Cardiac arrest
32720:Organic sleep apnea NOS:Organic sleep apnea, unspecified	78057:Sleep apnea NOS:Unspecified sleep apnea
99700:Nervous syst complc NOS:Nervous system complication, unspecified	3499:Cns disorder NOS:Unspecified disorders of nervous system
32724:Idiopath sleep hypovent:Idiopathic sleep related non-obstructive alveolar hypoventilation	78057:Sleep apnea NOS:Unspecified sleep apnea
3062:Psychogen cardiovasc dis:Cardiovascular malfunction arising from mental factors	7802:Syncope and collapse:Syncope and collapse
64294:Hypertens NOS-postpartum:Unspecified hypertension complicating pregnancy, childbirth, or the puerperium, postpartum condition or complication	4019:Hypertension NOS:Unspecified essential hypertension
75440:Cong genu recurvatum:Genu recurvatum	73641:Genu valgum:Genu valgum (acquired)
2132:Benign neo vertebrae:Benign neoplasm of vertebral column, excluding sacrum and coccyx	73390:Bone & cartilage dis NOS:Disorder of bone and cartilage, unspecified
7817:Tetany:Tetany	27541:Hypocalcemia:Hypocalcemia
27911:Digeorge's syndrome:Digeorge's syndrome	7580:Down's syndrome:Down's syndrome
2571:Postablat testic hypofun:Postablative testicular hypofunction	60889:Male genital dis NEC:Other specified disorders of male genital organs
1880:Mal neo bladder-trigone:Malignant neoplasm of trigone of urinary bladder
7508:Upper GI anomaly NEC:Other specified anomalies of upper alimentary tract	5309:Esophageal disorder NOS:Unspecified disorder of esophagus
32713:Recurrent hypersomnia:Recurrent hypersomnia	78054:Hypersomnia NOS:Hypersomnia, unspecified
7610:Incompetnt cervix aff NB:Incompetent cervix affecting fetus or newborn	65423:Prev c-delivery-antepart:Previous cesarean delivery, antepartum condition or complication
71918:Hemarthrosis-jt NEC:Hemarthrosis, other specified sites	28749:Sec thrombocytpenia NEC:Other secondary thrombocytopenia
3491:Complication cns device:Nervous system complications from surgically implanted device	99604:Mch cmp autm mplnt dfbrl:Mechanical complication of automatic implantable cardiac defibrillator
7723:Post-birth umbil hemorr:Umbilical hemorrhage after birth	2875:Thrombocytopenia NOS:Thrombocytopenia, unspecified
9635:Poisoning-vitamins NEC:Poisoning by vitamins, not elsewhere classified	2692:Vitamin Deficiency NOS:Unspecified vitamin deficiency
9102:Blister head:Blister of face, neck, and scalp except eye, without mention of infection	7098:Skin disorders NEC:Other specified disorders of skin
31531:Expressive language dis:Expressive language disorder	7843:Aphasia:Aphasia
2110:Benign neo esophagus:Benign neoplasm of esophagus	53010:Esophagitis, unspecified:Esophagitis, unspecified
86351:Ascending colon inj-open:Injury to ascending [right] colon, with open wound into cavity	56942:Anal or rectal pain:Anal or rectal pain
73810:Unspf acq deformity head:Unspecified acquired deformity of head	7569:Musculoskel anom NEC/NOS:Other and unspecified anomalies of musculoskeletal system
7105:Eosinophilia myalgia snd:Eosinophilia myalgia syndrome	2888:Wbc disease NEC:Other specified disease of white blood cells
7848:Hemorrhage from throat:Hemorrhage from throat	2879:Hemorrhagic cond NOS:Unspecified hemorrhagic conditions
71828:Pathol dislocat-jt NEC:Pathological dislocation of joint, other specified sites	8399:Dislocation NEC-open:Open dislocation, multiple and ill-defined sites
7358:Acq deformity of toe NEC:Other acquired deformities of toe	75566:Anomalies of toes NEC:Other anomalies of toes
62402:Vulvr intraepth neopl II:Vulvar intraepithelial neoplasia II [VIN II]	2331:Ca in situ cervix uteri:Carcinoma in situ of cervix uteri
9578:Injury to mult nerves:Injury to multiple nerves in several parts	3569:Idio periph neurpthy NOS:Unspecified hereditary and idiopathic peripheral neuropathy
30742:Persistent insomnia:Persistent disorder of initiating or maintaining sleep	78052:Insomnia NOS:Insomnia, unspecified
5829:Chronic nephritis NOS:Chronic glomerulonephritis with unspecified pathological lesion in kidney
7760:NB hemorrhagic disease:Hemorrhagic disease of newborn	2871:Thrombocytopathy:Qualitative platelet defects
74405:Anomalies of inner ear:Anomalies of inner ear	3899:Hearing loss NOS:Unspecified hearing loss
74402:Ex ear anm NEC-impr hear:Other anomalies of external ear with impairment of hearing	3899:Hearing loss NOS:Unspecified hearing loss
64234:Trans hyperten-postpart:Transient hypertension of pregnancy, postpartum condition or complication	4019:Hypertension NOS:Unspecified essential hypertension
78055:Irreg sleep-wake rhy NOS:Disruption of 24 hour sleep wake cycle, unspecified	32734:Circadian rhym-free run:Circadian rhythm sleep disorder, free-running type
7601:Matern urine dis aff NB:Maternal renal and urinary tract diseases affecting fetus or newborn	64673:Liver/bil trct disr-ante:Liver and biliary tract disorders in pregnancy, antepartum condition or complication
75320:Obs dfct ren plv&urt NOS:Unspecified obstructive defect of renal pelvis and ureter	59389:Renal & ureteral dis NEC:Other specified disorders of kidney and ureter
86355:Rectum injury-open:Injury to rectum, with open wound into cavity	56949:Rectal & anal dis NEC:Other specified disorders of rectum and anus
1890:Malig neopl kidney:Malignant neoplasm of kidney, except pelvis
7782:NB cold injury syndrome:Cold injury syndrome of newborn	9912:Frostbite of foot:Frostbite of foot
72991:Post-traumatic seroma:Post-traumatic seroma	99889:Oth spcf cmplc procd NEC:Other specified complications of procedures not elsewhere classified
24950:Sec DM ophth nt st uncn:Secondary diabetes mellitus with ophthalmic manifestations, not stated as uncontrolled, or unspecified	36201:Diabetic retinopathy NOS:Background diabetic retinopathy
9122:Blister shoulder & arm:Blister of shoulder and upper arm, without mention of infection	7098:Skin disorders NEC:Other specified disorders of skin
71180:Inf arthritis NEC-unspec:Arthropathy associated with other infectious and parasitic diseases, site unspecified	1369:Infect/parasite dis NOS:Unspecified infectious and parasitic diseases
73605:Wrist drop:Wrist drop (acquired)	3540:Carpal tunnel syndrome:Carpal tunnel syndrome
3445:Monoplegia NOS:Unspecified monoplegia	72887:Muscle weakness-general:Muscle weakness (generalized)
7439:Eye anomaly NOS:Unspecified anomaly of eye	37990:Eye disorder NOS:Disorder of eye, unspecified
7575:Nail anomalies NEC:Specified anomalies of nails	7038:Diseases of nail NEC:Other specified diseases of nail
470:Deviated nasal septum:None
7572:Dermatoglyphic anomalies:Dermatoglyphic anomalies	7098:Skin disorders NEC:Other specified disorders of skin
30749:Nonorganic sleep dis NEC:Other specific disorders of sleep of nonorganic origin	78059:Sleep disturbances NEC:Other sleep disturbances
64933:Coagulation def-antepart:Coagulation defects complicating pregnancy, childbirth, or the puerperium, antepartum condition or complication	2869:Coagulat defect NEC/NOS:Other and unspecified coagulation defects
64293:Hypertens NOS-antepartum:Unspecified hypertension complicating pregnancy, childbirth, or the puerperium, antepartum condition or complication	4019:Hypertension NOS:Unspecified essential hypertension
74353:Cong chorioretinal degen:Chorioretinal degeneration, congenital	36274:Pigment retina dystrophy:Pigmentary retinal dystrophy
79009:Abnormal RBC NEC:Other abnormality of red blood cells	2899:Blood disease NOS:Unspecified diseases of blood and blood-forming organs
78600:Respiratory abnorm NOS:Respiratory abnormality, unspecified	5199:Resp system disease NOS:Unspecified disease of respiratory system
5646:Anal spasm:Anal spasm	78760:Full incontinence-feces:Full incontinence of feces
